# Supplementary material for: Transgenic Sweet Orange Expressing the Sarcotoxin IA Gene Produces High-Quality Fruit and Shows Tolerance to ‘Candidatus Liberibacter asiaticus’
Source: Int J Mol Sci. 2022 Aug 18;23(16):9300. doi: 10.3390/ijms23169300 (PMC9409437; doi:10.3390/ijms23169300)
Supplement: Supplementary file 1 [file ijms-23-09300-s001.zip]

Archive with 1 entries (1 files):
- ijms-1811850-supplementary.pdf
